# Supplementary material for: Notch, RORC and IL-23 signals cooperate to promote multi-lineage human innate lymphoid cell differentiation
Source: Nat Commun. 2022 Jul 27;13:4344. doi: 10.1038/s41467-022-32089-3 (PMC9329340; doi:10.1038/s41467-022-32089-3)
Supplement: Supplementary file 4 — Source Data [file 41467_2022_32089_MOESM4_ESM.zip]

Archive with 24 entries (23 files):
- NCOMMS-21-50471B_Source Data/
- __MACOSX/._NCOMMS-21-50471B_Source Data
- NCOMMS-21-50471B_Source Data/NCOMMS-21-50471B_Figure 1.xlsx
- __MACOSX/NCOMMS-21-50471B_Source Data/._NCOMMS-21-50471B_Figure 1.xlsx
- NCOMMS-21-50471B_Source Data/NCOMMS-21-50471B_Supplementary Figure 8.xlsx
- __MACOSX/NCOMMS-21-50471B_Source Data/._NCOMMS-21-50471B_Supplementary Figure 8.xlsx
- NCOMMS-21-50471B_Source Data/NCOMMS-21-50471B_Figure 6.xlsx
- __MACOSX/NCOMMS-21-50471B_Source Data/._NCOMMS-21-50471B_Figure 6.xlsx
- NCOMMS-21-50471B_Source Data/NCOMMS-21-50471B_Supplementary Figure 3.xlsx
- __MACOSX/NCOMMS-21-50471B_Source Data/._NCOMMS-21-50471B_Supplementary Figure 3.xlsx
- NCOMMS-21-50471B_Source Data/NCOMMS-21-50471B_Figure 7.xlsx
- __MACOSX/NCOMMS-21-50471B_Source Data/._NCOMMS-21-50471B_Figure 7.xlsx
- NCOMMS-21-50471B_Source Data/NCOMMS-21-50471B_Figure 4.xlsx
- __MACOSX/NCOMMS-21-50471B_Source Data/._NCOMMS-21-50471B_Figure 4.xlsx
- NCOMMS-21-50471B_Source Data/NCOMMS-21-50471B_Figure 5.xlsx
- __MACOSX/NCOMMS-21-50471B_Source Data/._NCOMMS-21-50471B_Figure 5.xlsx
- NCOMMS-21-50471B_Source Data/NCOMMS-21-50471B_Supplementary Figure 7.xlsx
- __MACOSX/NCOMMS-21-50471B_Source Data/._NCOMMS-21-50471B_Supplementary Figure 7.xlsx
- NCOMMS-21-50471B_Source Data/NCOMMS-21-50471B_Figure 2.xlsx
- __MACOSX/NCOMMS-21-50471B_Source Data/._NCOMMS-21-50471B_Figure 2.xlsx
- NCOMMS-21-50471B_Source Data/NCOMMS-21-50471B_Figure 3.xlsx
- __MACOSX/NCOMMS-21-50471B_Source Data/._NCOMMS-21-50471B_Figure 3.xlsx
- NCOMMS-21-50471B_Source Data/NCOMMS-21-50471B_Supplementary Figure 6.xlsx
- __MACOSX/NCOMMS-21-50471B_Source Data/._NCOMMS-21-50471B_Supplementary Figure 6.xlsx
