# Supplementary material for: Notch, RORC and IL-23 signals cooperate to promote multi-lineage human innate lymphoid cell differentiation
Source: Nat Commun. 2022 Jul 27;13:4344. doi: 10.1038/s41467-022-32089-3 (PMC9329340; doi:10.1038/s41467-022-32089-3)
Supplement: Supplementary file 4 — Source Data [file 41467_2022_32089_MOESM4_ESM.zip › NCOMMS-21-50471B_Source Data/NCOMMS-21-50471B_Figure 1.xlsx]

## Sheet: Fig. 1a
			IL-2 IL-7 IL-1beta		IL-2 IL-7 IL-1beta IL-23
			OP9	OP9-DLL4	OP9	OP9-DLL4
			1.42	5.79	2.52	13.8
			3.51	3.47	7.02	9.89
			13.1	22.6	24.5	46.2
			8.32	12.8	20.1	30.5
			5.82	14.7	1.52	14.1
			1.87	12.6	0	11.3
			1.36	6.56	0	4.32
			2.13	9.24	0.88	6.02
			7.45	22.9	18	34.6
			2.67	10.1	9.73	28.2
			6.65	18	19	30.9
			7.23	24.7	16.9	26.2
			12.4	19.1	20.1	29.7
			12.1	24.6	56.2	33.6
			4.49	8.92	8.82	21.1
			5.36	48.7	13.4	17.1
			4.66	11.5	3.47	14.8
			8.85	20.9	19.2	36.5

## Sheet: Fig. 1b
			IL-2 IL-7 IL-1beta		IL-2 IL-7 IL-1beta IL-23
			OP9	OP9-DLL4	OP9	OP9-DLL4
			681	608	770	677
			705	747	833	990
			777	758	860	1179
			487	510	437	510
			628	606	553	590
			703	1053	646	652
			573	493	597	591
			215	233	173	263
			257	232	216	185
			244	245	209	277
			540	553	529	597
			477	529	571	606
			522	558	606	543

## Sheet: Fig. 1c
			IL-2 IL-7 IL-1β	IL-2 IL-7 IL-1β IL-23
			1.13069	1.11349
			1.18156	1.3253
			1.10682	1.55541
			0.897331	1
			0.880573	0.973597
			0.918919	0.619183
			1.04188	1.19878
			0.804651	1.12876
			0.840467	0.797414
			0.856557	1.13061
			0.97963	1.07957
			1.19706	1.14556
			1.16092	0.973118

## Sheet: Fig. 1d
			IL-2 IL-7 IL-1beta		IL-2 IL-7 IL-1beta IL-23
			OP9	OP9-DLL4	OP9	OP9-DLL4
			4.96	0.41	2.91	0.57
			3.95	1.73	10.5	3.79
			3.45	3.86	3.25	1.95
			5.82	1.83	2.5	2.8
			0.44	0.12	0.44	0.059
			0	0	2.7	0.26
			0	2.19	0.74	0.54
			0.85	0.84	1.32	1.11
			3.19	1.83	5.85	3.47
			2.82	0.84	5.66	7.39
			7.55	4.08	5.53	5.64
			27.7	20.5	13.8	10.1
			6.29	2.71	3.7	2.69
			6.85	4.9	2.47	3
			5.04	4.94	6.97	6.17
			13.1	2.6	16	12.6
			11	10.6	23.2	13.1
			8.93	8.4	11.7	14.2

## Sheet: Fig. 1e
			IL-2 IL-7 IL-1beta		IL-2 IL-7 IL-1beta IL-23
			OP9	OP9-DLL4	OP9	OP9-DLL4
			750	687	855	665
			884	564	939	892
			890	851	923	1020
			826	777	630	668
			1110	925	1456	1363
			1095	1400	1275	1295
			946	653	1114	1193
			602	722	1084	1067
			622	573	910	819
			782	665	1285	1287
			1063	803	1121	1145
			905	710	937	775
			1022	793	868	922

## Sheet: Fig. 1f
			IL-2 IL-7 IL-1β	IL-2 IL-7 IL-1β IL-23
			1.14	0.967977
			1.06222	1.58156
			1.03708	1.19859
			0.762712	0.859717
			1.31171	1.47351
			1.16438	0.925
			1.17759	1.82695
			1.80066	1.47784
			1.46302	1.42932
			1.64322	1.93534
			1.05456	1.4259
			1.03536	1.09155
			0.849315	1.16267

## Sheet: Fig. 1g
			IL-2 IL-7 IL-1beta		IL-2 IL-7 IL-1beta IL-23
			OP9	OP9-DLL4	OP9	OP9-DLL4
			0	0.83	0.58	0.57
			0	0	0	2.08
			0.41	2.14	0.95	27.9
			0	0.69	0.1	5.46
			0.44	0.46	0.049	0.73
			0	0	0	0.79
			0	0	0.74	0
			0.43	0	0	0.48
			0	0.46	0.043	0.62
			0.15	0	0.23	0.25
			0	0.34	0.12	1.68
			0	0.26	0	0.76
			0.092	0.19	0.18	0.53
			0	0.41	0.31	0.58
			0.064	0.2	0.32	0.3
			0	0.37	0.12	1.41
			0	0.47	0.18	0
			0.056	0.06	0.049	0.39

## Sheet: Fig. 1h
			IL-2 IL-7 IL-1beta		IL-2 IL-7 IL-1beta IL-23
			OP9	OP9-DLL4	OP9	OP9-DLL4
			0	0.83	1.74	5.69
			0.88	2.02	11.1	13.3
			0.88	2.49	5.55	14.4
			0.33	2.06	1.04	6.39
			1.43	2.19	0.83	4.74
			0.93	1.57	2.03	3.43
			1.36	0	0.74	3.24
			0	0.84	0.88	3.01
			1.06	1.83	5.81	5.97
			0	0.28	3.08	6.27
			1.81	2.04	8.87	8.34
			0.5	1.45	0.69	3.55
			0.43	0.9	1.67	3.47
			0.46	0.88	0.99	2.06
			3.89	0.99	4.83	7.17
			0.42	0	3.71	3.2
			0	0.32	3.47	1.48
			1.48	1.49	5.02	6.58

## Sheet: Fig. 1i
			IL-2 IL-7 IL-1beta		IL-2 IL-7 IL-1beta IL-23
			OP9	OP9-DLL4	OP9	OP9-DLL4
			6.6	5.08	27.4	21.6
			6.56	21.6	9	14.4
			2.14	5.35	16.7	8.29
			5.5	4.15	10.3	9.3
			5.47	10.2	16.3	18.5
			5.1	13.2	11.2	17.1
			9.01	5.01	23.7	23.3
			3.47	11.5	16.7	19.9
			6.38	6.39	17.4	16.8
			6.08	5.94	16.7	24
			2.17	3.19	2.6	5.72
			4.4	4.01	15.7	15.5
			3.18	3.7	5.44	12

## Sheet: Fig. 1j
			IL-2 IL-7 IL-1β	IL-2 IL-7 IL-1β IL-23
			4.15152	4.25197
			1.37195	0.666667
			7.80374	1.54953
			1.87273	2.24096
			2.97989	1.81373
			2.19608	1.29545
			2.63041	4.6507
			4.81268	1.73043
			2.72727	2.62911
			2.74671	4.0404
			1.19816	1.7931
			3.56818	3.86534
			1.71069	3.24324
