# Supplementary material for: Notch, RORC and IL-23 signals cooperate to promote multi-lineage human innate lymphoid cell differentiation
Source: Nat Commun. 2022 Jul 27;13:4344. doi: 10.1038/s41467-022-32089-3 (PMC9329340; doi:10.1038/s41467-022-32089-3)
Supplement: Supplementary file 4 — Source Data [file 41467_2022_32089_MOESM4_ESM.zip › NCOMMS-21-50471B_Source Data/NCOMMS-21-50471B_Supplementary Figure 8.xlsx]

## Sheet: Supp. Fig. 8a
				Healthy Donors IL-2 IL-7 IL-1β IL-23																				IL12RB1-/- IL-2 IL-7 IL-1β IL-23
			IFNγ	58.06	30.14	17.78	16.9	45.83	27.96	13.56	40.79	5	49.09	33.33	20.75	26.92	10	25	31.11	29.17	28.21	23.81	28.3	25	24.14	0	42.86	8.64	25
			IL-13	61.29	41.1	75.56	43.66	61.46	68.82	45.76	59.21	46.67	34.55	44.44	49.06	80.77	40	16.67	2.22	29.17	48.72	73.81	69.81	60	65.52	63.33	83.67	71.6	59
			IL-17A	11.29	4.11	4.44	14.08	6.25	19.35	6.78	2.63	5	3.64	0	11.32	3.85	0	2.78	2.22	12.5	7.69	4.76	5.66	5	10.34	0	10.2	1.23	3
			IL-22	4.84	2.74	6.67	11.27	10.42	6.45	1.69	2.63	0	3.64	0	5.66	19.23	0	2.78	0	12.5	5.13	11.9	9.43	10	6.9	3.33	2.04	1.23	8

## Sheet: Supp. Fig. 8b
				Healthy Donors IL-2 IL-7 IL-1β IL-23																			IL12RB1-/- IL-2 IL-7 IL-1β IL-23
			IFNγ	12.12	31.62	52.17	40	37.21	41.18	40	34.88	21.43	68.42	47.83	76.47	35.71	31.58	64.71	38.81	25.86	20.69	18.18	0	8.54	25	8.96
			IL-13	45.45	87.5	80.43	70.59	18.6	58.82	51.11	37.21	100	57.89	60.87	85.29	80.95	87.72	76.47	67.16	89.66	100	72.73	75.86	75.61	75	50.75
			IL-17A	12.12	4.41	32.61	11.76	20.93	5.88	0	46.51	7.14	10.53	34.78	26.47	23.81	19.3	47.06	10.45	39.66	34.48	45.45	0	0.61	8.33	0
			IL-22	12.12	11.03	15.22	9.41	2.33	0	0	27.91	14.29	10.53	39.13	26.47	45.24	29.82	23.53	26.87	31.03	10.34	18.18	0	0.61	12.5	0

## Sheet: Supp. Fig. 8c
			OP9			OP9-DLL4
			Healthy Donors IL-2 IL-7 IL-1β IL-23	IL12RB1-/-		Healthy Donors IL-2 IL-7 IL-1β IL-23	IL12RB1-/-
			32.8	17.39		8.66	8.66
			38.62	15.26		28.45	28.52
			31.47	37.97		9.62	25.26
			24.74	17.13		17.78	17.49
			33.92	34.03		22.51
			24.47	34.97		5.92
			24.79			23.56
			40			22.51
			31.58			4.91
			28.8			20
			18.85			8.07
			27.75			7.14
			27.08			14.74
			37.89			20
			47.37			11.93
			25.26			35.08
			41.05			30.37
			44.21			15.18
			55.79			11.52
