# Supplementary material for: Notch, RORC and IL-23 signals cooperate to promote multi-lineage human innate lymphoid cell differentiation
Source: Nat Commun. 2022 Jul 27;13:4344. doi: 10.1038/s41467-022-32089-3 (PMC9329340; doi:10.1038/s41467-022-32089-3)
Supplement: Supplementary file 4 — Source Data [file 41467_2022_32089_MOESM4_ESM.zip › NCOMMS-21-50471B_Source Data/NCOMMS-21-50471B_Figure 6.xlsx]

## Sheet: Fig. 6b
			HD	IL12RB1-/-
			0.14	0.16
			0.3	0.18
			0.08	0.038
			0.072	0.22
			0.042	0.26
			0.17	0.19
			0.08	0.19
			0.33	0.27
			0.28	0.065
			0.15	0.23
			0.051	0.067
			0.048
			0.053
			0.12
			0.039
			0.082
			0.13
			0.14
			0.092
			0.093
			0.14
			0.12
			0.063
			0.023
			0.16

## Sheet: Fig. 6c
			HD	IL12RB1-/-
			0.074	0.048
			0.14	0.11
			0.03	0.013
			0.023	0.053
			0.022	0.11
			0.093	0.012
			0.00605	0.022
			0.058	0.052
			0.16	0.032
			0.058	0.051
			0.03	0.023
			0.02
			0.023
			0.068
			0.00958
			0.044
			0.081
			0.063
			0.022
			0.058
			0.013
			0.049
			0.00578
			0.011
			0.08

## Sheet: Fig. 6d
			HD	IL12RB1-/-
			0.04	0.061
			0.072	0.058
			0.035	0.018
			0.019	0.15
			0.015	0.048
			0.049	0.15
			0.016	0.028
			0.035	0.056
			0.1	0.02
			0.081	0.13
			0.014	0.035
			0.021
			0.024
			0.039
			0.026
			0.023
			0.031
			0.041
			0.052
			0.015
			0.024
			0.013
			0.015
			0.00368
			0.019

## Sheet: Fig. 6e
			HD	IL12RB1-/-
			1.85606	0.791757
			1.93353	1.79971
			0.844948	0.712177
			1.21975	0.365303
			1.51625	2.29121
			1.88326	0.0797546
			0.37193	0.783019
			1.65563	0.924296
			1.5035	1.58667
			0.712154	0.399668
			2.145	0.662551
			0.949807
			0.955102
			1.71023
			0.364486
			1.93074
			2.55689
			1.51381
			0.429054
			3.7451
			0.521912
			3.64824
			0.382857
			3.04762
			4.31378

## Sheet: Fig. 6f
			HD	IL12RB1-/-
			52.9	30
			45.5	57.1
			37.2	33.9
			32.2	23.7
			53	41.8
			55.2	6.34
			7.5	11.6
			17.7	19.4
			55.4	50
			39.2	22.5
			58.4	34.3
			41.6
			42.2
			55.1
			24.8
			53.8
			62.8
			44.2
			24.5
			61.8
			9.25
			41.2
			9.08
			48.5
			51

## Sheet: Fig. 6g
			HD	IL12RB1-/-
			28.5	37.9
			23.5	31.7
			44	47.5
			26.4	64.9
			34.9	18.3
			29.3	79.5
			20.2	14.8
			10.7	21
			36.8	31.5
			55	56.2
			27.2	51.8
			43.8
			44.1
			32.2
			68.2
			27.8
			24.6
			29.2
			57.1
			16.5
			17.7
			11.3
			23.7
			15.9
			11.8

## Sheet: Fig. 6h
			CD25			CD200R1			CD62L			CD161			CD45RA			CD56
			HD	IL12RB1-/-		HD	IL12RB1-/-		HD	IL12RB1-/-		HD	IL12RB1-/-		HD	IL12RB1-/-		HD	IL12RB1-/-
			97.9	87		89.9	88.7		71.2	42.5		41.4	77.4		93.2	95.4		13.1	42.7
			96	92.3		87.6	84.1		69.4	66.1		61.5	57.8		91.8	94.7		24.5	40.2
			88.7	93.9		94.7	88.9		62.7	54.6		63.6	62.5		88.8	95		34.8	29.3
			91.3	88.1		95.7	78.9		29.1	91.1		65.2	66.4		89.3	93.6		60.9	30.4
			79.9			89			65.3			55.5			92.4			69.1
			81.3			91.6			31.5			60.6			89.4			74.5
			83.1			89.7						70						75.7
			90.3			81.2						64.6						40.8
			89			82.3						64.4						21.5
			92.9			84.6						54.6						49.1
			90.5			79						83.5						16.5
