# Supplementary material for: Notch, RORC and IL-23 signals cooperate to promote multi-lineage human innate lymphoid cell differentiation
Source: Nat Commun. 2022 Jul 27;13:4344. doi: 10.1038/s41467-022-32089-3 (PMC9329340; doi:10.1038/s41467-022-32089-3)
Supplement: Supplementary file 4 — Source Data [file 41467_2022_32089_MOESM4_ESM.zip › NCOMMS-21-50471B_Source Data/NCOMMS-21-50471B_Supplementary Figure 3.xlsx]

## Sheet: Supplementary Fig. 3b
			Total NK			CD56 Bright			CD56 Dim
			HD	RORC -/-		HD	RORC -/-		HD	RORC -/-
			6.62	8.46		0.48	0.16		5.86	8
			9.75	11		0.39	0.33		9.12	10.3
			7.48			0.45			6.82
			8.97			0.13			8.72
			6.36			0.39			5.71
			6.78			0.68			5.81
			6.57			0.7			5.55
			8.62			0.87			7.31
			12.2			0.35			11.7
			8.44			0.64			7.61
			17.7			0.64			16.6
			13.6			0.82			12.3
			18.1			0.66			16.9
			10.7			0.64			9.78
			34			0.85			32.3
			4.96			0.22			4.56
			18			0.27			17.3
			10.6			0.21			9.88
