# Supplementary material for: Notch, RORC and IL-23 signals cooperate to promote multi-lineage human innate lymphoid cell differentiation
Source: Nat Commun. 2022 Jul 27;13:4344. doi: 10.1038/s41467-022-32089-3 (PMC9329340; doi:10.1038/s41467-022-32089-3)
Supplement: Supplementary file 4 — Source Data [file 41467_2022_32089_MOESM4_ESM.zip › NCOMMS-21-50471B_Source Data/NCOMMS-21-50471B_Figure 7.xlsx]

## Sheet: Fig. 7a
				Healthy Donors IL-2 IL-7 IL-1β IL-23																				IL12RB1-/- IL-2 IL-7 IL-1β IL-23
			Eomes+ Group 1	6.45	6.85	8.89	19.72	6.25	7.53	5.08	3.95	0	29.09	11.11	7.55	0	10	13.89	37.78	25	23.08	2.38	3.77	5	0	0	0	2.47	1
			Eomes- Group 1	9.68	8.22	0	1.41	13.54	1.08	3.39	13.16	0	5.45	8.33	3.77	0	0	11.11	4.44	16.67	7.69	7.14	5.66	5	3.45	0	0	1.23	6
			ILC2	33.87	26.03	60	26.76	33.33	40.86	35.59	34.21	38.33	16.36	25	28.3	46.15	35	8.33	0	16.67	23.08	50	39.62	55	41.38	60	53.06	64.2	38
			ILC3	3.23	0	0	0	0	1.08	1.69	0	0	0	0	3.77	0	0	0	0	8.33	5.13	0	0	0	3.45	0	0	0	1
			None	19.35	42.47	15.56	29.58	18.75	20.43	44.07	22.37	53.33	29.09	36.11	35.85	19.23	50	58.33	55.56	20.83	20.51	16.67	18.87	30	27.59	36.67	16.33	24.69	34
			Multipotent	27.42	16.44	15.56	22.54	28.13	29.03	10.17	26.32	8.33	20	19.44	20.75	34.62	5	8.33	2.22	12.5	20.51	23.81	32.08	5	24.14	3.33	30.61	7.41	20

## Sheet: Fig. 7b
				Healthy Donors IL-2 IL-7 IL-1β IL-23																			IL12RB1-/- IL-2 IL-7 IL-1β IL-23
			Eomes+ Group 1	0	4.41	4.35	4.71	2.33	0	6.67	11.63	0	5.26	4.35	0	0	5.26	0	4.48	0	0	0	0	0.61	4.17	4.48
			Eomes- Group 1	6.06	4.41	2.17	8.24	9.3	17.65	15.56	4.65	0	26.32	0	5.88	4.76	0	8.82	10.45	0	0	4.55	0	2.44	4.17	4.48
			ILC2	27.27	58.09	32.61	42.35	16.28	35.29	33.33	2.33	64.29	21.05	13.04	20.59	35.71	38.6	23.53	40.3	34.48	55.17	18.18	75.86	69.51	45.83	47.76
			ILC3	6.06	0	4.35	1.18	0	0	2.22	9.3	0	0	4.35	0	7.14	0	0	2.99	6.9	0	4.55	0	0	4.17	0
			None	42.42	3.68	2.17	15.29	37.21	17.65	15.56	20.93	0	5.26	21.74	2.94	2.38	1.75	2.94	7.46	1.72	0	18.18	24.14	21.34	12.5	40.3
			Multipotent	18.18	29.41	54.35	28.24	34.88	29.41	26.67	51.16	35.71	42.11	56.52	70.59	50	54.39	64.71	34.33	56.9	44.83	54.55	0	6.1	29.17	2.99

## Sheet: Fig. 7c
				Healthy Donors IL-2 IL-7 IL-1β IL-23																				IL12RB1-/- IL-2 IL-7 IL-1β IL-23
			Group1/ILC2	19.35	10.96	6.67	5.63	14.58	11.83	3.39	22.37	3.33	14.55	19.44	11.32	11.54	5	2.78	0	4.17	7.69	11.9	20.75	0	13.79	0	20.41	4.94	13
			Group1/ILC3	0	1.37	0	5.63	0	1.08	0	1.32	0	1.82	0	0	0	0	0	0	0	5.13	0	1.89	0	0	0	0	0	0
			ILC2/ILC3	3.23	2.74	4.44	5.63	1.04	6.45	6.78	2.63	3.33	0	0	9.43	3.85	0	2.78	2.22	8.33	7.69	11.9	5.66	5	6.9	3.33	4.08	2.47	3
			Group1/ILC2/ILC3	4.84	1.37	4.44	5.63	12.5	9.68	0	0	1.67	3.64	0	0	19.23	0	2.78	0	0	0	0	3.77	0	3.45	0	6.12	0	4

## Sheet: Fig. 7d
				Healthy Donors IL-2 IL-7 IL-1β IL-23																			IL12RB1-/- IL-2 IL-7 IL-1β IL-23
			Group1/ILC2	9.09	20.59	17.39	14.12	11.63	23.53	8.89	2.33	21.43	31.58	13.04	29.41	9.52	15.79	11.76	10.45	12.07	13.79	9.09	0	4.88	16.67	2.99
			Group1/ILC3	0	0	6.52	3.53	9.3	5.88	8.89	16.28	0	5.26	8.7	5.88	7.14	5.26	11.76	7.46	3.45	0	0	0	0	0	0
			ILC2/ILC3	9.09	8.82	13.04	7.06	6.98	0	2.22	20.93	7.14	5.26	13.04	2.94	19.05	22.81	11.76	10.45	31.03	24.14	36.36	0	1.22	12.5	0
			Group1/ILC2/ILC3	0	0	17.39	3.53	6.98	0	6.67	11.63	7.14	0	21.74	32.35	14.29	10.53	29.41	5.97	10.34	6.9	9.09	0	0	0	0

## Sheet: Fig. 7e
				Healthy Donors IL-2 IL-7 IL-1β IL-23	IL12RB1-/-
			Eomes+ ILC1	112	4
			Eomes- ILC1	66	9
			ILC2	336	157
			ILC3	10	2
			None	322	87
			ILC1 ILC2	119	31
			ILC1 ILC3	11	0
			ILC2 ILC3	46	11
			ILC1 ILC2 ILC3	42	8

## Sheet: Fig. 7f
				Healthy Donors IL-2 IL-7 IL-1β IL-23	IL12RB1-/-
			Eomes+ ILC1	29	5
			Eomes- ILC1	52	8
			ILC2	303	179
			ILC3	21	1
			None	88	72
			ILC1 ILC2	124	14
			ILC1 ILC3	44	0
			ILC2 ILC3	111	5
			ILC1 ILC2 ILC3	75	0
