# Supplementary material for: Notch, RORC and IL-23 signals cooperate to promote multi-lineage human innate lymphoid cell differentiation
Source: Nat Commun. 2022 Jul 27;13:4344. doi: 10.1038/s41467-022-32089-3 (PMC9329340; doi:10.1038/s41467-022-32089-3)
Supplement: Supplementary file 4 — Source Data [file 41467_2022_32089_MOESM4_ESM.zip › NCOMMS-21-50471B_Source Data/NCOMMS-21-50471B_Figure 4.xlsx]

## Sheet: Fig. 4a
				DMSO																SR2211 10μM
			Eomes+ Group 1	4.48	0	0	0	0	7.14	4.44	4.17	8.82	7.32	3.61	0	9.76	2.7	6	5.88	11.76	7.69	0	0	0	8.7	2.44	0	3.7	6.12	6.9	2.38	0	3.03	6.9	3.33
			Eomes- Group 1	10.45	0	0	4.55	5.88	3.57	4.44	8.33	0	2.44	6.02	4.08	7.32	16.22	0	2.94	4.41	2.56	11.11	20	9.09	8.7	9.76	0	3.7	0	6.9	19.05	0	0	3.45	3.33
			ILC2	40.3	34.48	55.17	18.18	23.53	39.29	35.56	50	64.71	46.34	39.76	32.65	51.22	35.14	60	26.47	55.88	71.79	66.67	20	63.64	26.09	43.9	72	59.26	59.18	58.62	33.33	91.67	72.73	62.07	50
			ILC3	2.99	6.9	0	4.55	5.88	3.57	6.67	4.17	5.88	7.32	6.02	4.08	0	0	0	5.88	0	0	0	0	0	4.35	9.76	0	0	0	0	2.38	0	0	0	0
			None	7.46	1.72	0	18.18	17.65	32.14	17.78	16.67	11.76	24.39	20.48	28.57	12.2	21.62	2	0	8.82	12.82	22.22	40	27.27	43.48	29.27	20	22.22	18.37	20.69	28.57	6.25	15.15	0	10
			Multipotent	34.33	56.9	44.83	54.55	47.06	14.29	31.11	16.67	8.82	12.2	24.1	30.61	19.51	24.32	32	58.82	19.12	5.13	0	20	0	8.7	4.88	8	11.11	16.33	6.9	14.29	2.08	9.09	27.59	33.33

## Sheet: Fig. 4b
				DMSO																SR2211 10μM
			Group1/ILC2	10.45	12.07	13.79	9.09	0	0	4.44	0	0	4.88	4.82	8.16	2.44	8.11	22	14.71	11.76	5.13	0	0	0	4.35	2.44	4	11.11	12.24	6.9	14.29	2.08	9.09	17.24	13.33
			Group1/ILC3	7.46	3.45	0	0	0	14.29	11.11	12.5	5.88	4.88	3.61	4.08	7.32	5.41	0	8.82	0	0	0	0	0	0	0	0	0	0	0	0	0	0	0	3.33
			ILC2/ILC3	10.45	31.03	24.14	36.36	35.29	0	8.89	4.17	2.94	0	7.23	6.12	0	5.41	10	11.76	5.88	0	0	0	0	0	2.44	0	0	2.04	0	0	0	0	10.34	10
			Group1/ILC2/ILC3	5.97	10.34	6.9	9.09	11.76	0	6.67	0	0	2.44	8.43	12.24	9.76	5.41	0	23.53	1.47	0	0	20	0	4.35	0	4	0	2.04	0	0	0	0	0	6.67

## Sheet: Fig. 4c
				DMSO	SR2211 10μM
			Eomes+ ILC1	27	27
			Eomes- ILC1	32	27
			ILC2	273	317
			ILC3	27	6
			None	93	89
			ILC1 ILC2	52	48
			ILC1 ILC3	36	1
			ILC2 ILC3	72	15
			ILC1 ILC2 ILC3	47	7

## Sheet: Fig. 4d
				DMSO																SR2211 10μM
			IFNγ	38.81	25.86	20.69	18.18	5.88	25	33.33	25	17.65	21.95	14.46	20.41	36.59	35.14	30	61.76	27.94	12.82	11.11	40	9.09	30.43	17.07	0	11.11	18.37	6.9	9.52	2.08	12.12	34.48	33.33
			IL-13	67.16	89.66	100	72.73	76.47	39.29	55.56	54.17	67.65	53.66	60.24	59.18	63.41	59.46	92	76.47	76.47	76.92	66.67	40	63.64	34.78	51.22	80	70.37	75.51	65.52	45.24	93.75	96.97	89.66	80
			IL-17	10.45	39.66	34.48	45.45	52.94	14.29	28.89	4.17	11.76	14.63	18.07	12.24	12.2	10.81	6	38.24	1.47	2.56	0	0	0	4.35	12.2	4	0	0	0	0	0	0	3.45	20
			IL-22	26.87	31.03	10.34	18.18	5.88	10.71	15.56	16.67	5.88	2.44	18.07	16.33	9.76	8.11	8	20.59	5.88	0	0	20	0	8.7	0	0	0	4.08	0	2.38	0	0	12.07	3.33

## Sheet: Fig. 4e
			DMSO	SR2211 10μM
			35.08	23.69
			30.37	13.59
			15.18	3.14
			11.52	1.74
			8.9	3.83
			14.66	8.01
			23.56	14.29
			12.57	8.71
			17.8	9.41
			21.47	17.07
			28.92	10.1
			17.07	14.63
			21.47	16.72
			19.37	11.5
			26.18	20.21
			17.8	10.45
