# Supplementary material for: Notch, RORC and IL-23 signals cooperate to promote multi-lineage human innate lymphoid cell differentiation
Source: Nat Commun. 2022 Jul 27;13:4344. doi: 10.1038/s41467-022-32089-3 (PMC9329340; doi:10.1038/s41467-022-32089-3)
Supplement: Supplementary file 4 — Source Data [file 41467_2022_32089_MOESM4_ESM.zip › NCOMMS-21-50471B_Source Data/NCOMMS-21-50471B_Figure 5.xlsx]

## Sheet: Fig. 5a
				Healthy Donors IL-2 IL-7 IL-1β																				Healthy Donors IL-2 IL-7 IL-1β IL-23
			Eomes+ Group 1	16.67	3.8	1.49	7.14	2.31	3.95	5.26	7.35	1.45	10.26	4.44	7.25	0	8.7	70.83	27.5	13.04	19.05	0	1.52	6.45	6.85	8.89	19.72	6.25	7.53	5.08	3.95	0	29.09	11.11	7.55	0	10	13.89	37.78	25	23.08	2.38	3.77
			Eomes- Group 1	5.56	5.06	1.49	1.79	9.23	0	3.95	17.65	0	0	11.11	2.9	0	0	8.33	12.5	13.04	4.76	0	4.55	9.68	8.22	0	1.41	13.54	1.08	3.39	13.16	0	5.45	8.33	3.77	0	0	11.11	4.44	16.67	7.69	7.14	5.66
			ILC2	51.85	50.63	71.64	28.57	52.31	56.58	48.68	45.59	49.28	66.67	44.44	43.48	74.19	43.48	12.5	5	39.13	33.33	57.5	63.64	33.87	26.03	60	26.76	33.33	40.86	35.59	34.21	38.33	16.36	25	28.3	46.15	35	8.33	0	16.67	23.08	50	39.62
			ILC3	0	0	0	3.57	0	0	1.32	0	0	0	0	0	0	0	0	5	0	0	0	0	3.23	0	0	0	0	1.08	1.69	0	0	0	0	3.77	0	0	0	0	8.33	5.13	0	0
			None	16.67	30.38	8.96	41.07	13.08	10.53	39.47	22.06	42.03	0	31.11	34.78	16.13	47.83	0	42.5	26.09	33.33	25	9.09	19.35	42.47	15.56	29.58	18.75	20.43	44.07	22.37	53.33	29.09	36.11	35.85	19.23	50	58.33	55.56	20.83	20.51	16.67	18.87
			Multipotent	9.26	10.13	16.42	17.86	23.08	28.95	1.32	7.35	7.25	23.08	8.89	11.59	9.68	0	8.33	7.5	8.7	9.52	17.5	21.21	27.42	16.44	15.56	22.54	28.13	29.03	10.17	26.32	8.33	20	19.44	20.75	34.62	5	8.33	2.22	12.5	20.51	23.81	32.08

## Sheet: Fig. 5b
				Healthy Donors IL-2 IL-7 IL-1β																			Healthy Donors IL-2 IL-7 IL-1β IL-23
			Eomes+ Group 1	0	2.56	0	3.19	3.23	2.7	3.77	4.76	5	4.76	4.55	0	0	7.69	0	1.64	0	0	0	0	4.41	4.35	4.71	2.33	0	6.67	11.63	0	5.26	4.35	0	0	5.26	0	4.48	0	0	0
			Eomes- Group 1	0	2.56	0	2.13	6.45	2.7	1.89	0	0	4.76	0	0	0	1.92	0	1.64	0	0	6.67	6.06	4.41	2.17	8.24	9.3	17.65	15.56	4.65	0	26.32	0	5.88	4.76	0	8.82	10.45	0	0	4.55
			ILC2	64.29	73.5	81.08	70.21	67.74	64.86	62.26	59.52	90	66.67	72.73	81.43	78.13	67.31	78.85	81.97	86.21	72.41	80	27.27	58.09	32.61	42.35	16.28	35.29	33.33	2.33	64.29	21.05	13.04	20.59	35.71	38.6	23.53	40.3	34.48	55.17	18.18
			ILC3	5.36	0	0	0	3.23	2.7	0	0	0	4.76	0	0	3.13	0	0	0	0	0	0	6.06	0	4.35	1.18	0	0	2.22	9.3	0	0	4.35	0	7.14	0	0	2.99	6.9	0	4.55
			None	25	1.71	0	14.89	3.23	21.62	20.75	30.95	5	0	9.09	0	3.13	7.69	3.85	6.56	3.45	0	6.67	42.42	3.68	2.17	15.29	37.21	17.65	15.56	20.93	0	5.26	21.74	2.94	2.38	1.75	2.94	7.46	1.72	0	18.18
			Multipotent	5.36	19.66	18.92	9.57	16.13	5.41	11.32	4.76	0	19.05	13.64	18.57	15.63	15.38	17.31	8.2	10.34	27.59	6.67	18.18	29.41	54.35	28.24	34.88	29.41	26.67	51.16	35.71	42.11	56.52	70.59	50	54.39	64.71	34.33	56.9	44.83	54.55

## Sheet: Fig. 5c
				Healthy Donors IL-2 IL-7 IL-1β																				Healthy Donors IL-2 IL-7 IL-1β IL-23
			Group1/ILC2	9.26	7.59	8.96	16.07	20.77	25	0	5.88	4.35	23.08	6.67	8.7	6.45	0	8.33	0	8.7	2.38	15	16.67	19.35	10.96	6.67	5.63	14.58	11.83	3.39	22.37	3.33	14.55	19.44	11.32	11.54	5	2.78	0	4.17	7.69	11.9	20.75
			Group1/ILC3	0	0	0	0	0	0	1.32	0	0	0	0	0	0	0	0	0	0	0	0	0	0	1.37	0	5.63	0	1.08	0	1.32	0	1.82	0	0	0	0	0	0	0	5.13	0	1.89
			ILC2/ILC3	0	2.53	5.97	1.79	1.54	2.63	0	1.47	1.45	0	2.22	1.45	0	0	0	7.5	0	7.14	2.5	3.03	3.23	2.74	4.44	5.63	1.04	6.45	6.78	2.63	3.33	0	0	9.43	3.85	0	2.78	2.22	8.33	7.69	11.9	5.66
			Group1/ILC2/ILC3	0	0	1.49	0	0.77	1.32	0	0	1.45	0	0	1.45	3.23	0	0	0	0	0	0	1.52	4.84	1.37	4.44	5.63	12.5	9.68	0	0	1.67	3.64	0	0	19.23	0	2.78	0	0	0	0	3.77

## Sheet: Fig. 5d
				Healthy Donors IL-2 IL-7 IL-1β																			Healthy Donors IL-2 IL-7 IL-1β IL-23
			Group1/ILC2	3.57	11.97	2.7	7.45	9.68	2.7	9.43	0	0	14.29	13.64	1.43	4.69	7.69	5.77	4.92	1.72	20.69	0	9.09	20.59	17.39	14.12	11.63	23.53	8.89	2.33	21.43	31.58	13.04	29.41	9.52	15.79	11.76	10.45	12.07	13.79	9.09
			Group1/ILC3	0	0	0	0	0	0	0	0	0	0	0	0	0	0	0	0	0	0	0	0	0	6.52	3.53	9.3	5.88	8.89	16.28	0	5.26	8.7	5.88	7.14	5.26	11.76	7.46	3.45	0	0
			ILC2/ILC3	1.79	5.98	13.51	2.13	6.45	2.7	1.89	2.38	0	4.76	0	17.14	9.38	7.69	9.62	1.64	6.9	3.45	6.67	9.09	8.82	13.04	7.06	6.98	0	2.22	20.93	7.14	5.26	13.04	2.94	19.05	22.81	11.76	10.45	31.03	24.14	36.36
			Group1/ILC2/ILC3	0	1.71	2.7	0	0	0	0	2.38	0	0	0	0	1.56	0	1.92	1.64	1.72	3.45	0	0	0	17.39	3.53	6.98	0	6.67	11.63	7.14	0	21.74	32.35	14.29	10.53	29.41	5.97	10.34	6.9	9.09

## Sheet: Fig. 5e
				Healthy Donors IL-2 IL-7 IL-1β	Healthy Donors IL-2 IL-7 IL-1β IL-23
			Eomes+ ILC1	86	112
			Eomes- ILC1	58	66
			ILC2	547	336
			ILC3	5	10
			None	268	322
			ILC1 ILC2	121	119
			ILC1 ILC3	1	11
			ILC2 ILC3	24	46
			ILC1 ILC2 ILC3	7	42

## Sheet: Fig. 5f
				Healthy Donors IL-2 IL-7 IL-1β	Healthy Donors IL-2 IL-7 IL-1β IL-23
			Eomes+ ILC1	20	29
			Eomes- ILC1	13	52
			ILC2	685	303
			ILC3	8	21
			None	81	88
			ILC1 ILC2	60	124
			ILC1 ILC3	0	44
			ILC2 ILC3	55	111
			ILC1 ILC2 ILC3	9	75
