# Supplementary material for: Notch, RORC and IL-23 signals cooperate to promote multi-lineage human innate lymphoid cell differentiation
Source: Nat Commun. 2022 Jul 27;13:4344. doi: 10.1038/s41467-022-32089-3 (PMC9329340; doi:10.1038/s41467-022-32089-3)
Supplement: Supplementary file 4 — Source Data [file 41467_2022_32089_MOESM4_ESM.zip › NCOMMS-21-50471B_Source Data/NCOMMS-21-50471B_Supplementary Figure 7.xlsx]

## Sheet: Supplementary Fig. 3b
			Total NK			CD56 Bright			CD56 Dim
			HD	IL12RB1-/-		HD	IL12RB1-/-		HD	IL12RB1-/-
			8.95	14.1		0.76	0.75		7.81	12.6
			18.6	15.8		0.79	1.33		17.1	13.8
			12.4	3.29		0.36	0.36		11.8	2.63
			8.47	12.8		1.08	0.38		6.61	11.7
			4.9	14.9		0.56	5.51		4.11	8.73
			8.89	6.56		0.14	2.67		8.08	3.37
			8.96	8.79		0.22	0.53		8.51	7.79
			7.54	17.3		0.54	0.7		6.77	15.1
			6.71	9.97		0.54	0.18		5.95	9.64
			9.9	8.8		0.45	0.083		9.13	8.47
			6.68	7.97		0.37	1.32		6.05	5.68
			7.03			0.68			5.99
			6.98			0.74			5.87
			7.9			0.57			7.05
			9.46			0.24			9.03
			13.7			0.81			12.3
			18.1			0.61			16.3
			10.8			0.63			9.73
			34.4			0.86			32
			5			0.28			4.52
			19.8			0.24			18.9
			10.7			0.29			9.24
			8.41			0.27			7.64
			10.1			0.34			9.47
			19			1.3			16.5
