# Supplementary material for: Notch, RORC and IL-23 signals cooperate to promote multi-lineage human innate lymphoid cell differentiation
Source: Nat Commun. 2022 Jul 27;13:4344. doi: 10.1038/s41467-022-32089-3 (PMC9329340; doi:10.1038/s41467-022-32089-3)
Supplement: Supplementary file 4 — Source Data [file 41467_2022_32089_MOESM4_ESM.zip › NCOMMS-21-50471B_Source Data/NCOMMS-21-50471B_Figure 2.xlsx]

## Sheet: Fig. 2b
			HD	RORC -/-
			0.29	0.05
			0.15	0.3
			0.1
			0.032
			0.043
			0.051
			0.05
			0.061
			0.081
			0.18
			0.18
			0.066
			0.11
			0.13
			0.078
			0.077
			0.034
			0.093

## Sheet: Fig. 2c
			HD	RORC -/-
			0.17	0.011
			0.065	0.03
			0.058
			0.00588
			0.025
			0.026
			0.024
			0.024
			0.035
			0.11
			0.064
			0.039
			0.072
			0.07
			0.021
			0.056
			0.013
			0.05

## Sheet: Fig. 2d
			HD	RORC -/-
			0.1	0.031
			0.08	0.25
			0.033
			0.02
			0.014
			0.021
			0.023
			0.019
			0.036
			0.038
			0.068
			0.022
			0.031
			0.037
			0.05
			0.015
			0.00486
			0.021

## Sheet: Fig. 2e
			HD	RORC -/-
			1.61194	0.359338
			0.822126	0.122584
			1.72727
			0.294872
			1.80102
			1.20155
			1.05652
			1.2925
			0.996569
			2.88515
			0.940184
			1.76652
			2.31589
			1.88272
			0.419014
			3.7
			2.66
			2.41176

## Sheet: Fig. 2f
			HD	RORC -/-
			58.4	22.4
			43.9	10.1
			56.7
			18.5
			58.7
			50.6
			47.8
			40.1
			44
			62.2
			36
			59.9
			63.6
			52.5
			26.9
			72.3
			37.9
			53.4

## Sheet: Fig. 2g
			HD	RORC -/-
			36.2	62.2
			53.4	82.3
			32.8
			62.9
			32.6
			42.1
			45.3
			31.1
			44.2
			21.6
			38.3
			33.9
			27.5
			27.9
			64.3
			19.5
			14.2
			22.1

## Sheet: Fig. 2j
			HD	RORC -/-
			35.08	6.82
			30.37	1.6
			15.18
			11.52
			8.9
			14.66
			23.56
			12.57
			17.8
			21.47
			28.92
			17.07
			21.47
			19.37
			26.18
			17.8

## Sheet: Fig. 2k
				HD IL-2 IL-7 IL-1beta IL-23	RORC -/-
			Eomes+ ILC1	8	3
			Eomes- ILC1	8	1
			ILC2	88	2
			ILC3	9	0
			None	32	2
			ILC1 ILC2	24	2
			ILC1 ILC3	8	0
			ILC2 ILC3	18	0
			ILC1 ILC2 ILC3	21	0
