# Supplementary material for: Notch, RORC and IL-23 signals cooperate to promote multi-lineage human innate lymphoid cell differentiation
Source: Nat Commun. 2022 Jul 27;13:4344. doi: 10.1038/s41467-022-32089-3 (PMC9329340; doi:10.1038/s41467-022-32089-3)
Supplement: Supplementary file 4 — Source Data [file 41467_2022_32089_MOESM4_ESM.zip › NCOMMS-21-50471B_Source Data/NCOMMS-21-50471B_Figure 3.xlsx]

## Sheet: Fig. 3a
			DMSO	SR2211
			13.3	8.89
			29.7	22.7
			23.7	20.5
			26.2	21.2
			28.2	15.8
			29.7	23.9
			34.6	22.8
			30.9	18.7
			33.6	27.2

## Sheet: Fig. 3b
			DMSO	SR2211
			590	705
			652	697
			591	619
			597	552
			185	213
			606	510
			263	289
			277	293
			543	546
			647	1074
			858	1190
			764	1121

## Sheet: Fig. 3c
			DMSO	SR2211
			16.3	9.06
			13.5	10.1
			16.6	18.7
			10.1	12.2
			7.39	2.55
			2.69	2.37
			3.47	3.18
			5.64	5.86
			3	2.86

## Sheet: Fig. 3d
			DMSO	SR2211
			1363	1206
			1295	1193
			1193	1028
			1145	972
			819	860
			775	774
			1067	884
			1287	908
			922	916
			1300	1591
			1418	1670
			1421	1555

## Sheet: Fig. 3e
			DMSO	SR2211
			0.58	0
			0.98	0.44
			0.71	0
			0.76	0.26
			0.25	0
			0.53	0.081
			0.62	0.29
			1.68	0
			0.58	0.1

## Sheet: Fig. 3f
			DMSO	SR2211
			7.46	5.4
			7.51	4.75
			10.1	2.76
			3.55	2.65
			6.27	0.51
			3.47	1.37
			5.97	1.73
			8.34	4.03
			2.06	1.07

## Sheet: Fig. 3g
			DMSO	SR2211
			18.5	10.2
			17.1	10.4
			23.3	12.1
			5.72	2.66
			16.8	8.75
			15.5	3.83
			19.9	17.3
			24	15.9
			12	3.6
			8.04	15.9
			13.1	18.4
			22.8	20.8
