# Supplementary material for: Notch, RORC and IL-23 signals cooperate to promote multi-lineage human innate lymphoid cell differentiation
Source: Nat Commun. 2022 Jul 27;13:4344. doi: 10.1038/s41467-022-32089-3 (PMC9329340; doi:10.1038/s41467-022-32089-3)
Supplement: Supplementary file 4 — Source Data [file 41467_2022_32089_MOESM4_ESM.zip › NCOMMS-21-50471B_Source Data/NCOMMS-21-50471B_Supplementary Figure 6.xlsx]

## Sheet: Supp. Fig. 6a
				Healthy Donors IL-2 IL-7 IL-1β																				Healthy Donors IL-2 IL-7 IL-1β IL-23
			IFNγ	58.06	30.14	17.78	16.9	45.83	27.96	13.56	40.79	5	49.09	33.33	20.75	26.92	10	25	31.11	29.17	28.21	23.81	28.3	31.48	15.19	14.93	28.57	41.54	28.95	10.53	30.88	10.14	51.28	15.56	24.64	9.68	4.35	75	30	30.43	40.48	15	27.27
			IL-13	61.29	41.1	75.56	43.66	61.46	68.82	45.76	59.21	46.67	34.55	44.44	49.06	80.77	40	16.67	2.22	29.17	48.72	73.81	69.81	61.11	60.76	88.06	46.43	76.92	85.53	48.68	52.94	56.52	89.74	53.33	55.07	83.87	43.48	20.83	12.5	47.83	35.71	77.5	89.39
			IL-17A	11.29	4.11	4.44	14.08	6.25	19.35	6.78	2.63	5	3.64	0	11.32	3.85	0	2.78	2.22	12.5	7.69	4.76	5.66	0	1.27	4.48	7.14	4.62	5.26	2.63	1.47	2.9	2.56	2.22	2.9	3.23	0	4.17	0	0	14.29	2.5	0
			IL-22	4.84	2.74	6.67	11.27	10.42	6.45	1.69	2.63	0	3.64	0	5.66	19.23	0	2.78	0	12.5	5.13	11.9	9.43	0	2.53	8.96	1.79	1.54	2.63	0	1.47	0	2.56	0	4.35	0	0	0	12.5	0	2.38	0	4.55

## Sheet: Supp. Fig. 6b
				Healthy Donors IL-2 IL-7 IL-1β																			Healthy Donors IL-2 IL-7 IL-1β IL-23
			IFNγ	12.12	31.62	52.17	40	37.21	41.18	40	34.88	21.43	68.42	47.83	76.47	35.71	31.58	64.71	38.81	25.86	20.69	18.18	3.57	22.22	10.81	12.77	19.35	5.41	11.32	4.76	5	33.33	13.64	1.43	3.13	7.69	5.77	11.48	3.45	27.59	13.33
			IL-13	45.45	87.5	80.43	70.59	18.6	58.82	51.11	37.21	100	57.89	60.87	85.29	80.95	87.72	76.47	67.16	89.66	100	72.73	69.64	93.16	100	79.79	83.87	70.27	73.58	64.29	90	85.71	86.36	100	93.75	82.69	96.15	91.8	96.55	100	86.67
			IL-17A	12.12	4.41	32.61	11.76	20.93	5.88	0	46.51	7.14	10.53	34.78	26.47	23.81	19.3	47.06	10.45	39.66	34.48	45.45	3.57	3.42	8.11	2.13	9.68	5.41	0	0	0	9.52	0	0	9.38	3.85	5.77	1.64	1.72	3.45	6.67
			IL-22	12.12	11.03	15.22	9.41	2.33	0	0	27.91	14.29	10.53	39.13	26.47	45.24	29.82	23.53	26.87	31.03	10.34	18.18	3.57	16.24	16.22	1.06	0	2.7	1.89	4.76	0	0	0	22.86	6.25	5.77	9.62	6.56	8.62	3.45	20

## Sheet: Supp. Fig. 6c
				OP9																				OP9-DLL4
			Eomes+ Group 1	16.67	3.8	1.49	7.14	2.31	3.95	5.26	7.35	1.45	10.26	4.44	7.25	0	8.7	70.83	27.5	13.04	19.05	0	1.52	0	2.56	0	3.19	3.23	2.7	3.77	4.76	5	4.76	4.55	0	0	7.69	0	1.64	0	0	0
			Eomes- Group 1	5.56	5.06	1.49	1.79	9.23	0	3.95	17.65	0	0	11.11	2.9	0	0	8.33	12.5	13.04	4.76	0	4.55	0	2.56	0	2.13	6.45	2.7	1.89	0	0	4.76	0	0	0	1.92	0	1.64	0	0	6.67
			ILC2	51.85	50.63	71.64	28.57	52.31	56.58	48.68	45.59	49.28	66.67	44.44	43.48	74.19	43.48	12.5	5	39.13	33.33	57.5	63.64	64.29	73.5	81.08	70.21	67.74	64.86	62.26	59.52	90	66.67	72.73	81.43	78.13	67.31	78.85	81.97	86.21	72.41	80
			ILC3	0	0	0	3.57	0	0	1.32	0	0	0	0	0	0	0	0	5	0	0	0	0	5.36	0	0	0	3.23	2.7	0	0	0	4.76	0	0	3.13	0	0	0	0	0	0
			None	16.67	30.38	8.96	41.07	13.08	10.53	39.47	22.06	42.03	0	31.11	34.78	16.13	47.83	0	42.5	26.09	33.33	25	9.09	25	1.71	0	14.89	3.23	21.62	20.75	30.95	5	0	9.09	0	3.13	7.69	3.85	6.56	3.45	0	6.67
			Multipotent	9.26	10.13	16.42	17.86	23.08	28.95	1.32	7.35	7.25	23.08	8.89	11.59	9.68	0	8.33	7.5	8.7	9.52	17.5	21.21	5.36	19.66	18.92	9.57	16.13	5.41	11.32	4.76	0	19.05	13.64	18.57	15.63	15.38	17.31	8.2	10.34	27.59	6.67

## Sheet: Supp. Fig. 6d
				OP9																				OP9-DLL4
			Eomes+ Group 1	6.45	6.85	8.89	19.72	6.25	7.53	5.08	3.95	0	29.09	11.11	7.55	0	10	13.89	37.78	25	23.08	2.38	3.77	0	4.41	4.35	4.71	2.33	0	6.67	11.63	0	5.26	4.35	0	0	5.26	0	4.48	0	0	0
			Eomes- Group 1	9.68	8.22	0	1.41	13.54	1.08	3.39	13.16	0	5.45	8.33	3.77	0	0	11.11	4.44	16.67	7.69	7.14	5.66	6.06	4.41	2.17	8.24	9.3	17.65	15.56	4.65	0	26.32	0	5.88	4.76	0	8.82	10.45	0	0	4.55
			ILC2	33.87	26.03	60	26.76	33.33	40.86	35.59	34.21	38.33	16.36	25	28.3	46.15	35	8.33	0	16.67	23.08	50	39.62	27.27	58.09	32.61	42.35	16.28	35.29	33.33	2.33	64.29	21.05	13.04	20.59	35.71	38.6	23.53	40.3	34.48	55.17	18.18
			ILC3	3.23	0	0	0	0	1.08	1.69	0	0	0	0	3.77	0	0	0	0	8.33	5.13	0	0	6.06	0	4.35	1.18	0	0	2.22	9.3	0	0	4.35	0	7.14	0	0	2.99	6.9	0	4.55
			None	19.35	42.47	15.56	29.58	18.75	20.43	44.07	22.37	53.33	29.09	36.11	35.85	19.23	50	58.33	55.56	20.83	20.51	16.67	18.87	42.42	3.68	2.17	15.29	37.21	17.65	15.56	20.93	0	5.26	21.74	2.94	2.38	1.75	2.94	7.46	1.72	0	18.18
			Multipotent	27.42	16.44	15.56	22.54	28.13	29.03	10.17	26.32	8.33	20	19.44	20.75	34.62	5	8.33	2.22	12.5	20.51	23.81	32.08	18.18	29.41	54.35	28.24	34.88	29.41	26.67	51.16	35.71	42.11	56.52	70.59	50	54.39	64.71	34.33	56.9	44.83	54.55

## Sheet: Supp. Fig. 6e
				OP9																				OP9-DLL4
			Group1/ILC2	9.26	7.59	8.96	16.07	20.77	25	0	5.88	4.35	23.08	6.67	8.7	6.45	0	8.33	0	8.7	2.38	15	16.67	3.57	11.97	2.7	7.45	9.68	2.7	9.43	0	0	14.29	13.64	1.43	4.69	7.69	5.77	4.92	1.72	20.69	0
			Group1/ILC3	0	0	0	0	0	0	1.32	0	0	0	0	0	0	0	0	0	0	0	0	0	0	0	0	0	0	0	0	0	0	0	0	0	0	0	0	0	0	0	0
			ILC2/ILC3	0	2.53	5.97	1.79	1.54	2.63	0	1.47	1.45	0	2.22	1.45	0	0	0	7.5	0	7.14	2.5	3.03	1.79	5.98	13.51	2.13	6.45	2.7	1.89	2.38	0	4.76	0	17.14	9.38	7.69	9.62	1.64	6.9	3.45	6.67
			Group1/ILC2/ILC3	0	0	1.49	0	0.77	1.32	0	0	1.45	0	0	1.45	3.23	0	0	0	0	0	0	1.52	0	1.71	2.7	0	0	0	0	2.38	0	0	0	0	1.56	0	1.92	1.64	1.72	3.45	0

## Sheet: Supp. Fig. 6f
				OP9																				OP9-DLL4
			Group1/ILC2	19.35	10.96	6.67	5.63	14.58	11.83	3.39	22.37	3.33	14.55	19.44	11.32	11.54	5	2.78	0	4.17	7.69	11.9	20.75	9.09	20.59	17.39	14.12	11.63	23.53	8.89	2.33	21.43	31.58	13.04	29.41	9.52	15.79	11.76	10.45	12.07	13.79	9.09
			Group1/ILC3	0	1.37	0	5.63	0	1.08	0	1.32	0	1.82	0	0	0	0	0	0	0	5.13	0	1.89	0	0	6.52	3.53	9.3	5.88	8.89	16.28	0	5.26	8.7	5.88	7.14	5.26	11.76	7.46	3.45	0	0
			ILC2/ILC3	3.23	2.74	4.44	5.63	1.04	6.45	6.78	2.63	3.33	0	0	9.43	3.85	0	2.78	2.22	8.33	7.69	11.9	5.66	9.09	8.82	13.04	7.06	6.98	0	2.22	20.93	7.14	5.26	13.04	2.94	19.05	22.81	11.76	10.45	31.03	24.14	36.36
			Group1/ILC2/ILC3	4.84	1.37	4.44	5.63	12.5	9.68	0	0	1.67	3.64	0	0	19.23	0	2.78	0	0	0	0	3.77	0	0	17.39	3.53	6.98	0	6.67	11.63	7.14	0	21.74	32.35	14.29	10.53	29.41	5.97	10.34	6.9	9.09

## Sheet: Supp. Fig. 6g
				OP9																				OP9-DLL4
			IFNγ	58.06	30.14	17.78	16.9	45.83	27.96	13.56	40.79	5	49.09	33.33	20.75	26.92	10	25	31.11	29.17	28.21	23.81	28.3	12.12	31.62	52.17	40	37.21	41.18	40	34.88	21.43	68.42	47.83	76.47	35.71	31.58	64.71	38.81	25.86	20.69	18.18
			IL-13	61.29	41.1	75.56	43.66	61.46	68.82	45.76	59.21	46.67	34.55	44.44	49.06	80.77	40	16.67	2.22	29.17	48.72	73.81	69.81	45.45	87.5	80.43	70.59	18.6	58.82	51.11	37.21	100	57.89	60.87	85.29	80.95	87.72	76.47	67.16	89.66	100	72.73
			IL-17A	11.29	4.11	4.44	14.08	6.25	19.35	6.78	2.63	5	3.64	0	11.32	3.85	0	2.78	2.22	12.5	7.69	4.76	5.66	12.12	4.41	32.61	11.76	20.93	5.88	0	46.51	7.14	10.53	34.78	26.47	23.81	19.3	47.06	10.45	39.66	34.48	45.45
			IL-22	4.84	2.74	6.67	11.27	10.42	6.45	1.69	2.63	0	3.64	0	5.66	19.23	0	2.78	0	12.5	5.13	11.9	9.43	12.12	11.03	15.22	9.41	2.33	0	0	27.91	14.29	10.53	39.13	26.47	45.24	29.82	23.53	26.87	31.03	10.34	18.18

## Sheet: Supp. Fig. 6h
				OP9																				OP9-DLL4
			IFNγ	31.48	15.19	14.93	28.57	41.54	28.95	10.53	30.88	10.14	51.28	15.56	24.64	9.68	4.35	75	30	30.43	40.48	15	27.27	3.57	22.22	10.81	12.77	19.35	5.41	11.32	4.76	5	33.33	13.64	1.43	3.13	7.69	5.77	11.48	3.45	27.59	13.33
			IL-13	61.11	60.76	88.06	46.43	76.92	85.53	48.68	52.94	56.52	89.74	53.33	55.07	83.87	43.48	20.83	12.5	47.83	35.71	77.5	89.39	69.64	93.16	100	79.79	83.87	70.27	73.58	64.29	90	85.71	86.36	100	93.75	82.69	96.15	91.8	96.55	100	86.67
			IL-17A	0	1.27	4.48	7.14	4.62	5.26	2.63	1.47	2.9	2.56	2.22	2.9	3.23	0	4.17	0	0	14.29	2.5	0	3.57	3.42	8.11	2.13	9.68	5.41	0	0	0	9.52	0	0	9.38	3.85	5.77	1.64	1.72	3.45	6.67
			IL-22	0	2.53	8.96	1.79	1.54	2.63	0	1.47	0	2.56	0	4.35	0	0	0	12.5	0	2.38	0	4.55	3.57	16.24	16.22	1.06	0	2.7	1.89	4.76	0	0	0	22.86	6.25	5.77	9.62	6.56	8.62	3.45	20

## Sheet: Supp. Fig. 6i
		OP9				OP9-DLL4
		Healthy Donors IL-2 IL-7 IL-1β	Healthy Donors IL-2 IL-7 IL-1β IL-23			Healthy Donors IL-2 IL-7 IL-1β	Healthy Donors IL-2 IL-7 IL-1β IL-23
		28.57	32.8			19.65	8.66
		20.9	38.62			24.48	28.45
		35.26	31.47			7.74	9.62
		29.32	24.74			16.38	17.78
		68.42	33.92			10.8	22.51
		20	24.47			12.89	5.92
		26.67	24.79			18.47	23.56
		23.86	40			14.63	22.51
		36.32	31.58			7.02	4.91
		20.53	28.8			22.11	20
		23.56	18.85			37.93	8.07
		36.13	27.75			14.71	7.14
		32.29	27.08			22.46	14.74
		25.26	37.89			18.25	20
		42.11	47.37			18.25	11.93
		24.21	25.26			31.94	35.08
		44.21	41.05			30.37	30.37
		42.11	44.21			15.18	15.18
		69.47	55.79			7.85	11.52

## Sheet: Supp. Fig. 6j
		Healthy Donors IL-2 IL-7 IL-1β				Healthy Donors IL-2 IL-7 IL-1β IL-23
		OP9	OP9-DLL4			OP9	OP9-DLL4
		28.57	19.65			32.8	8.66
		20.9	24.48			38.62	28.45
		35.26	7.74			31.47	9.62
		29.32	16.38			24.74	17.78
		68.42	10.8			33.92	22.51
		20	12.89			24.47	5.92
		26.67	18.47			24.79	23.56
		23.86	14.63			40	22.51
		36.32	7.02			31.58	4.91
		20.53	22.11			28.8	20
		23.56	37.93			18.85	8.07
		36.13	14.71			27.75	7.14
		32.29	22.46			27.08	14.74
		25.26	18.25			37.89	20
		42.11	18.25			47.37	11.93
		24.21	31.94			25.26	35.08
		44.21	30.37			41.05	30.37
		42.11	15.18			44.21	15.18
		69.47	7.85			55.79	11.52
